# Supplementary material for: Genomic Landscapes of Endometrioid and Mucinous Ovarian Cancers and Morphologically Similar Tumor Types
Source: Cancer Res Commun. 2025 Nov 5;5(11):1952–66. doi: 10.1158/2767-9764.CRC-25-0147 (PMC12586982; doi:10.1158/2767-9764.CRC-25-0147)
Supplement: Supplementary Table S1 — Summary of ovarian, uterine, and GI tumors analyzed through whole exome and whole genome analyses. [file crc-25-0147_supplementary_table_s1_suppst1.xlsx]

## Sheet: Supplementary Table S1
Supplementary Table S1. Summary of Ovarian, Uterine, and GI Tumors Analyzed Through Whole-Exome and Whole-Genome Analyses
