# Supplementary material for: Genomic Landscapes of Endometrioid and Mucinous Ovarian Cancers and Morphologically Similar Tumor Types
Source: Cancer Res Commun. 2025 Nov 5;5(11):1952–66. doi: 10.1158/2767-9764.CRC-25-0147 (PMC12586982; doi:10.1158/2767-9764.CRC-25-0147)
Supplement: Supplementary Table S4 — Somatic sequence alterations from whole exome analyses. [file crc-25-0147_supplementary_table_s4_suppst4.xlsx]

## Sheet: Supplementary Table S4
Supplementary Table S4. Somatic Sequence Alterations from Whole Exome Analyses
