# Supplementary material for: Genomic Landscapes of Endometrioid and Mucinous Ovarian Cancers and Morphologically Similar Tumor Types
Source: Cancer Res Commun. 2025 Nov 5;5(11):1952–66. doi: 10.1158/2767-9764.CRC-25-0147 (PMC12586982; doi:10.1158/2767-9764.CRC-25-0147)
Supplement: Supplementary Table S7 — Copy number segments from whole exome analyses. [file crc-25-0147_supplementary_table_s7_suppst7.xlsx]

## Sheet: Supplementary Table S7
Supplementary Table S7. Copy Number Segments from Whole Exome Analyses
